# Supplementary material for: Chemical Constituents and Antimicrobial Activity of a Ganoderma lucidum (Curtis.) P. Karst. Aqueous Ammonia Extract
Source: Plants (Basel). 2023 Jun 11;12(12):2271. doi: 10.3390/plants12122271 (PMC10305452; doi:10.3390/plants12122271)
Supplement: Supplementary file 1 [file plants-12-02271-s001.zip]

Archive with 1 entries (1 files):
- plants-2399080-supplementary.pdf
